# Supplementary material for: FTY720-P, a Biased S1PR Ligand, Increases Mitochondrial Function through STAT3 Activation in Cardiac Cells
Source: Int J Mol Sci. 2023 Apr 17;24(8):7374. doi: 10.3390/ijms24087374 (PMC10139230; doi:10.3390/ijms24087374)
Supplement: Supplementary file 1 [file ijms-24-07374-s001.zip]

Archive with 1 entries (1 files):
- ijms-2279370-supplementary.pdf
